# Supplementary material for: The impact of hierarchical plateau on civil servants’ taking charge behavior: The role of work engagement and trait mindfulness
Source: PLoS One. 2024 Dec 17;19(12):e0315916. doi: 10.1371/journal.pone.0315916 (PMC11651623; doi:10.1371/journal.pone.0315916)
Supplement: S1 Dataset — (XLSX) [file pone.0315916.s001.xlsx]

## Sheet: Sheet1
Gender	Age	Education	Tenure	Job category	HP1	HP2	HP3	HP4	WE1	WE2	WE3	WE4	WE5	WE6	WE7	WE8	WE9	TM1	TM2	TM3	TM4	TM5	TM6	TM7	TM8	TM9	TM10	TM11	TM12	TM13	TM14	TM15	TC1	TC2	TC3	TC4
0	2	2	2	3	4	2	5	4	4	5	5	4	4	5	4	3	4	5	5	4	5	6	5	5	5	5	4	5	5	5	6	4	3	1	3	2
0	2	3	2	1	3	5	5	3	4	5	5	3	3	4	5	5	4	4	1	4	3	3	2	1	3	3	5	4	1	5	5	3	5	3	3	4
1	2	3	2	1	1	2	1	2	5	5	5	5	4	3	5	5	5	2	2	1	2	1	1	2	1	1	1	1	1	1	1	1	5	5	4	5
0	2	2	2	1	1	2	2	1	5	5	4	3	5	4	4	4	5	1	2	5	1	1	2	3	5	1	5	2	3	4	1	1	5	4	4	4
1	1	4	1	3	1	1	1	2	4	5	5	4	3	4	5	4	3	2	2	3	5	3	3	1	2	2	3	4	4	1	1	1	3	3	5	5
0	2	3	2	3	1	3	2	2	4	5	5	5	4	5	3	3	4	4	4	5	5	6	4	4	4	4	5	6	5	4	6	5	4	5	3	3
0	2	3	2	3	1	2	2	2	4	3	5	4	5	4	5	4	5	6	4	6	4	4	5	6	4	5	5	5	6	4	6	5	5	4	5	4
0	1	2	1	1	1	1	3	2	4	5	5	5	4	5	3	5	5	6	6	5	6	5	4	6	4	6	6	6	6	6	4	4	5	5	5	5
0	1	3	1	3	2	5	5	1	3	5	5	4	5	3	4	3	4	6	4	6	5	4	4	5	5	5	6	4	4	5	6	4	4	4	5	5
1	1	4	1	3	1	1	4	4	4	5	5	1	1	1	3	3	4	2	2	3	3	5	1	3	5	2	5	1	3	4	3	3	4	3	2	4
1	3	3	3	2	2	2	1	2	5	4	5	5	5	4	5	3	5	5	5	6	6	4	6	6	6	4	5	5	4	6	5	5	5	5	5	4
0	4	3	5	3	3	1	2	3	3	3	2	3	1	2	1	3	1	6	4	5	5	4	5	5	4	6	6	4	5	4	5	6	4	5	4	4
1	2	2	1	1	1	2	3	2	1	2	2	2	4	1	3	2	1	6	4	6	5	5	4	6	5	4	5	5	4	6	4	5	4	4	5	5
1	2	3	2	3	3	3	5	5	3	1	3	1	4	1	2	2	4	2	2	1	4	1	2	2	4	3	5	3	4	5	1	1	1	2	4	1
0	2	3	1	2	2	2	2	1	4	4	5	4	5	4	4	5	4	5	5	5	5	6	6	4	6	4	6	4	6	4	5	4	4	5	5	4
1	1	3	1	1	2	3	1	1	3	1	2	2	2	4	2	1	1	4	5	5	4	5	6	6	4	4	4	4	5	5	5	5	2	3	1	1
0	2	4	2	2	4	4	5	5	1	2	1	3	4	2	3	3	1	3	1	3	3	4	1	1	2	1	5	2	5	3	2	2	3	4	1	1
1	1	4	1	3	1	2	2	1	2	2	2	2	2	2	1	4	1	4	6	5	5	5	5	4	5	5	5	6	4	4	5	4	1	3	1	1
1	4	2	2	1	4	5	3	3	3	2	4	2	1	4	3	2	3	3	3	3	2	5	1	2	2	5	3	1	3	5	3	2	1	3	3	3
1	1	3	1	3	4	2	3	4	3	2	4	4	2	4	3	3	1	3	3	1	2	5	4	4	1	5	2	2	1	4	3	3	1	3	3	3
0	2	3	2	1	3	2	1	2	5	4	4	5	3	4	4	4	3	2	1	4	1	3	5	1	2	1	1	1	2	4	3	3	4	5	3	4
1	2	3	1	2	4	3	5	4	1	3	2	1	3	2	1	3	2	3	2	2	2	3	3	2	3	2	2	3	2	1	3	2	2	1	5	2
0	2	3	2	3	3	2	3	1	5	5	5	5	3	5	3	4	3	6	5	4	5	4	4	4	4	4	5	6	6	5	5	6	5	5	4	3
0	2	3	2	3	1	2	2	1	5	5	4	4	4	5	5	3	5	6	5	4	6	6	6	4	4	5	4	6	6	4	5	5	4	4	5	4
1	1	3	1	2	3	1	2	1	4	4	5	5	4	5	5	3	5	4	6	6	6	5	4	6	5	6	4	6	5	4	4	6	4	5	4	5
1	1	4	1	3	3	2	2	1	4	4	5	5	5	4	4	5	3	4	6	4	6	4	5	5	4	4	6	6	4	4	6	4	5	4	4	5
0	2	2	2	1	3	1	3	1	2	1	3	3	2	2	1	1	2	4	4	5	4	6	4	4	4	4	6	5	4	5	6	5	4	5	4	4
1	1	4	1	1	3	2	2	2	4	5	4	4	4	4	5	4	4	2	5	3	4	1	1	1	2	1	2	2	3	2	4	2	5	5	3	4
1	2	4	2	3	1	1	1	1	5	4	5	5	5	5	5	5	5	1	2	1	2	1	1	2	2	2	2	2	1	1	2	1	5	5	5	5
0	1	3	1	3	2	2	3	1	3	5	5	5	4	5	5	4	4	4	6	6	5	4	4	6	4	5	6	5	6	6	6	4	5	5	5	5
0	1	3	1	1	2	2	2	2	3	5	4	3	4	4	5	5	4	4	5	6	5	6	6	4	4	4	5	5	5	4	4	5	2	2	2	2
1	1	2	1	1	2	2	1	2	1	1	1	2	4	2	1	3	1	1	1	5	2	2	2	1	4	5	1	4	1	1	4	2	4	4	5	5
0	1	4	1	1	1	2	1	1	5	5	5	4	5	4	5	4	4	4	5	6	6	5	4	5	4	6	6	6	5	6	6	5	5	4	5	4
1	4	3	2	3	3	4	2	5	3	4	3	3	4	4	5	3	5	1	4	2	5	4	2	3	4	5	2	1	3	3	3	2	2	4	2	3
0	2	2	1	3	4	4	2	4	5	4	5	3	5	4	3	5	4	3	2	5	4	1	2	3	5	3	2	5	4	2	3	1	2	3	4	4
0	2	3	2	3	1	3	1	3	3	5	4	4	4	5	3	5	4	4	5	5	4	5	4	4	5	6	5	5	4	5	6	4	5	4	4	4
0	2	2	2	3	3	2	5	4	1	3	3	2	4	3	1	2	3	2	3	5	2	2	4	2	5	3	4	1	2	2	2	1	1	3	2	4
0	3	2	3	3	4	5	4	5	4	5	3	5	5	4	4	3	4	1	2	5	1	1	4	4	2	2	2	4	1	3	2	1	4	4	4	3
1	1	3	1	3	2	1	3	2	4	5	5	3	4	4	5	4	4	1	3	1	3	2	5	1	2	2	4	2	2	3	1	4	5	5	4	3
0	4	3	4	3	2	1	2	2	3	5	3	5	5	5	3	5	4	5	5	5	5	4	5	5	6	5	4	4	5	6	4	6	2	2	1	2
0	1	3	1	3	1	2	1	2	5	4	5	5	3	5	4	4	4	5	6	4	6	4	5	6	4	5	6	4	4	6	6	5	5	5	5	4
1	1	3	1	3	2	1	2	2	3	3	5	5	3	4	3	4	5	2	1	5	5	4	5	1	2	3	3	5	5	1	4	5	5	4	5	4
1	3	3	3	1	1	1	1	1	5	4	5	5	4	5	5	4	5	1	1	1	1	2	2	2	2	2	1	2	1	2	1	2	5	5	4	5
0	1	3	1	3	3	4	5	4	2	2	2	3	2	2	2	1	2	5	3	1	4	4	3	3	5	5	3	2	5	5	2	3	4	4	4	5
0	2	4	2	1	1	2	1	1	3	5	5	5	5	5	5	5	4	1	1	1	1	1	2	1	1	1	2	2	1	2	1	1	5	5	5	5
1	1	3	1	3	1	1	2	3	5	5	4	4	3	4	5	4	5	4	5	5	5	5	6	5	5	6	6	4	6	5	4	4	5	5	4	5
0	1	2	1	3	3	2	1	2	5	4	4	5	5	5	4	4	4	5	4	5	5	4	4	6	6	6	5	5	4	5	6	6	5	5	5	4
0	1	3	1	3	1	2	2	1	5	4	4	3	4	5	5	5	5	4	5	6	6	4	5	6	6	5	4	6	6	5	4	4	4	5	3	5
1	2	1	2	2	2	2	1	3	5	5	5	4	4	5	5	3	4	4	6	5	6	5	4	4	5	6	6	4	5	6	5	6	4	5	5	4
1	1	2	1	1	2	3	3	3	4	5	5	5	4	4	5	4	3	4	4	5	5	6	5	4	5	4	5	5	4	5	5	5	1	2	4	3
1	2	3	2	3	2	1	3	1	4	4	5	4	5	5	4	4	5	5	5	6	6	4	5	6	5	6	5	4	6	6	4	4	4	5	4	5
1	3	2	4	1	1	2	2	2	3	5	5	5	5	4	4	5	4	6	4	6	6	4	6	4	5	6	4	5	6	5	5	4	5	4	5	4
1	1	2	1	3	5	4	5	4	3	3	1	1	3	3	2	3	2	2	2	3	2	5	2	1	5	4	5	3	1	1	3	1	2	2	4	1
0	1	3	1	3	2	2	2	2	5	4	3	4	4	5	5	4	3	6	5	4	4	6	5	5	5	6	4	5	4	4	5	5	5	4	4	3
1	1	4	1	1	4	5	5	4	5	3	4	4	4	5	3	5	5	5	5	4	4	5	4	6	5	5	5	4	4	5	6	4	4	4	4	4
1	1	3	1	3	1	3	2	1	5	3	4	4	4	5	4	3	4	1	3	1	5	1	4	3	3	1	1	2	3	4	2	3	4	4	4	4
0	1	1	1	1	1	2	3	1	5	5	4	5	3	5	3	5	5	6	5	5	6	4	6	4	4	6	5	6	5	4	6	5	5	5	5	3
0	1	3	1	1	4	2	5	4	4	4	4	5	5	3	4	4	4	6	6	5	4	5	6	6	4	5	4	5	5	4	6	4	5	3	5	4
0	5	2	2	3	4	5	3	2	5	4	4	3	5	4	5	4	5	4	4	5	5	4	4	4	5	4	6	5	6	4	4	5	5	4	3	4
1	3	4	2	3	3	2	3	2	5	4	4	4	4	5	4	4	3	1	5	3	5	1	3	1	1	1	1	1	3	1	1	2	5	4	5	4
0	5	2	5	1	2	3	2	1	3	4	3	5	3	5	5	3	4	4	5	6	4	6	5	5	4	5	5	4	6	5	4	5	1	2	3	1
1	2	4	2	1	5	4	4	5	1	3	1	1	3	3	2	4	1	1	1	1	1	1	1	1	1	1	1	1	1	1	1	1	4	4	5	5
1	2	2	2	1	3	1	1	1	2	1	2	2	2	1	3	4	3	1	1	1	1	1	1	1	1	1	1	1	1	1	1	1	5	4	3	4
1	4	3	2	3	1	2	2	1	4	5	5	3	4	5	5	4	4	5	6	6	6	4	4	4	5	6	5	4	4	6	6	4	5	5	5	4
1	1	1	1	3	2	3	2	1	5	5	4	5	3	5	4	4	3	4	5	4	4	5	5	6	6	4	4	5	4	6	6	6	4	4	4	5
0	2	4	2	1	5	3	4	3	3	3	5	5	4	4	3	4	4	6	5	6	4	5	5	4	4	5	6	4	5	5	5	4	4	4	4	3
0	2	4	2	3	1	1	2	2	5	4	5	4	5	4	5	4	5	4	6	4	5	6	6	5	4	6	5	6	5	5	6	5	4	5	5	5
1	2	3	2	1	1	2	2	3	4	4	4	4	4	3	4	3	5	1	3	5	5	2	3	5	3	4	2	1	3	3	2	5	3	4	5	3
0	1	2	1	3	3	5	5	5	3	5	4	4	5	3	5	5	4	4	2	2	3	5	1	2	1	3	5	3	2	5	4	5	3	4	3	4
0	1	3	1	3	2	5	3	4	5	4	5	5	5	3	4	4	4	2	1	2	3	1	2	2	4	4	5	4	1	1	2	3	3	5	4	5
1	2	3	2	3	2	4	5	5	3	3	4	3	1	3	1	1	2	1	1	2	3	4	2	2	3	5	2	1	5	2	5	2	1	4	2	2
1	5	2	3	3	4	3	3	2	4	4	4	3	4	5	4	4	4	5	1	1	2	4	1	4	2	5	3	3	5	4	2	3	3	3	3	4
1	1	3	1	3	3	2	2	1	4	4	5	4	4	5	4	5	5	4	4	6	6	6	6	4	6	5	5	4	5	5	5	6	5	5	5	4
1	1	3	1	3	1	1	3	1	4	5	5	5	3	5	5	4	5	6	6	6	5	4	5	6	5	5	4	6	4	5	4	6	4	5	5	4
1	1	2	1	3	1	2	1	2	5	5	5	5	5	3	4	3	4	5	5	6	5	6	5	4	4	6	6	6	5	4	4	5	4	4	5	5
0	1	2	1	3	2	1	2	2	4	4	4	4	5	4	5	4	5	4	1	1	5	2	1	5	1	2	2	4	2	1	3	3	1	3	2	3
0	1	2	1	1	2	2	1	3	5	3	5	5	3	4	4	5	4	5	5	5	4	6	4	4	4	6	5	5	5	5	4	4	4	5	4	5
0	1	3	1	1	2	3	2	2	2	2	1	2	1	4	2	4	2	6	4	5	4	5	5	6	6	4	6	4	4	6	5	4	4	5	4	4
0	2	3	2	1	1	2	3	2	1	1	3	3	1	2	1	4	2	4	5	5	4	5	6	6	4	4	4	4	5	5	5	5	4	4	5	4
1	4	3	5	2	2	2	3	2	5	4	4	5	5	4	4	3	5	5	4	6	5	6	6	5	4	4	6	5	5	6	4	4	3	5	4	5
1	1	3	1	3	4	3	2	4	1	3	3	1	3	2	2	2	4	3	1	5	2	3	5	1	4	5	2	1	1	5	1	1	2	2	2	4
1	4	4	2	3	3	3	2	2	5	4	4	4	4	3	4	3	4	4	5	5	5	5	5	6	6	4	6	4	4	4	6	5	1	4	1	1
0	1	3	1	1	4	2	4	2	3	4	3	5	4	5	4	3	5	6	4	4	5	5	5	5	4	5	6	4	6	5	4	4	4	5	4	4
0	2	3	1	3	3	3	2	2	2	2	1	2	1	4	2	1	1	5	5	6	6	6	4	6	6	4	6	6	6	6	6	6	4	5	5	5
0	1	4	1	3	1	3	2	3	3	4	4	4	5	4	3	5	5	4	5	4	5	5	4	5	4	5	5	6	6	5	5	5	4	5	3	5
1	1	4	1	2	1	2	1	1	5	3	4	5	5	5	4	5	5	5	6	4	5	6	5	5	6	6	5	4	5	6	5	5	5	5	4	5
0	2	3	2	2	3	5	3	5	4	1	2	4	3	1	1	2	1	2	1	5	5	5	2	3	3	1	1	5	3	3	5	1	2	2	4	3
1	1	4	1	3	2	1	1	3	5	5	4	3	5	5	4	5	4	5	6	5	6	6	5	5	4	5	6	4	4	5	5	6	5	5	5	4
1	2	2	2	1	1	3	1	2	5	4	4	5	4	4	4	5	5	5	5	5	6	4	5	6	5	4	6	5	6	6	4	5	4	5	4	5
0	2	4	2	3	1	2	3	3	4	4	5	5	5	4	4	3	3	1	2	1	3	3	3	2	1	4	3	2	2	5	1	4	5	3	4	5
0	2	4	2	3	3	5	5	5	5	5	3	4	4	4	3	5	5	5	4	6	6	4	4	4	5	4	6	6	5	5	4	4	1	2	1	1
0	1	3	1	3	3	2	3	2	5	5	4	5	3	4	3	4	5	4	6	4	4	4	4	6	5	5	6	4	5	4	4	4	5	5	3	4
0	2	3	2	1	5	5	3	5	5	5	4	4	4	3	4	5	4	4	5	5	4	4	5	4	6	5	6	4	6	5	5	6	4	5	3	3
0	1	3	1	2	2	2	3	2	3	4	3	4	5	5	5	5	5	3	1	2	2	1	2	5	5	5	1	2	1	4	1	2	5	4	3	4
0	2	4	2	1	1	1	2	1	4	4	5	5	5	4	5	5	4	5	6	5	6	5	6	6	4	6	5	5	4	4	6	5	5	4	4	5
0	2	4	2	1	1	3	2	1	4	4	5	4	5	4	3	5	5	5	6	4	5	6	4	4	6	6	4	6	5	5	4	5	5	4	4	4
1	3	3	2	1	4	3	2	3	4	5	3	5	5	4	3	3	4	4	5	4	5	6	5	5	6	4	5	4	6	6	4	5	1	2	3	1
1	2	4	1	1	3	2	3	1	5	5	4	4	4	5	4	3	5	6	4	4	5	6	6	5	4	6	4	4	6	6	4	4	4	3	5	4
0	5	2	2	3	2	3	1	2	4	4	3	4	5	5	3	5	5	5	4	6	6	6	6	5	4	5	4	6	4	4	5	5	5	4	3	4
1	1	2	1	2	4	5	4	2	3	4	3	5	4	5	3	4	3	2	2	2	3	3	5	2	3	1	4	4	1	5	4	3	3	1	4	3
0	1	3	1	1	1	3	2	1	3	5	5	5	4	4	3	5	4	5	4	4	4	5	4	4	6	6	6	5	6	5	4	4	4	4	4	4
1	3	3	3	3	3	1	2	3	5	4	4	4	3	5	4	5	4	4	5	1	2	4	3	5	2	1	1	1	5	5	3	5	4	3	4	3
1	1	2	1	3	1	1	1	1	4	5	5	5	5	4	5	4	5	6	6	6	6	4	6	6	4	5	5	5	6	6	5	5	5	4	5	5
1	1	3	1	2	1	1	2	3	2	2	1	2	1	1	2	2	3	5	4	5	4	5	6	5	6	4	5	5	4	6	5	4	3	4	3	4
1	1	4	1	3	1	1	2	3	2	2	4	1	2	1	3	2	2	5	5	6	5	6	5	5	5	5	5	5	4	4	4	5	4	3	5	5
0	2	1	2	3	4	4	4	3	3	2	2	1	2	1	4	3	2	3	3	3	2	3	5	3	2	2	2	2	1	3	3	2	3	3	2	2
0	1	3	1	3	1	2	1	1	5	4	4	5	5	4	4	5	5	5	6	4	6	5	6	4	5	6	6	6	4	5	5	6	5	4	5	5
1	3	4	3	3	4	3	3	4	2	1	3	3	1	1	3	2	2	1	1	1	1	1	1	1	1	1	1	1	1	1	1	1	4	4	3	5
1	1	4	1	1	1	2	2	2	5	5	4	5	4	3	5	4	3	5	5	5	6	5	5	5	5	4	4	5	5	4	6	5	2	1	1	2
0	1	3	1	1	2	2	2	1	4	4	4	4	4	3	5	4	4	6	5	4	4	6	4	5	4	6	4	4	4	4	6	5	5	4	4	3
0	1	4	1	2	1	2	1	2	4	5	4	4	5	5	5	4	4	4	5	4	4	5	5	6	6	5	6	4	6	5	6	5	5	5	5	5
0	2	4	2	1	5	4	5	4	1	1	3	2	2	1	1	1	1	2	1	1	2	3	5	2	3	1	2	2	2	1	1	2	5	3	5	4
0	1	2	1	2	2	3	1	1	4	3	5	5	5	5	4	5	4	6	5	5	4	6	5	6	4	6	5	5	6	4	6	4	4	4	5	5
1	2	3	2	1	5	5	4	4	1	2	1	1	2	2	4	2	3	1	1	1	1	1	1	1	1	1	1	1	1	1	1	1	5	4	4	3
0	1	4	1	1	1	1	3	2	5	4	5	5	5	3	4	5	4	4	6	5	6	4	5	6	5	4	6	5	6	6	4	4	4	4	5	5
1	5	2	4	2	1	2	2	2	3	5	4	4	4	3	4	5	5	6	4	5	5	5	4	4	4	4	5	4	5	5	5	6	2	1	4	1
1	2	2	2	3	2	2	1	2	5	5	4	5	5	3	4	3	5	6	6	5	4	6	6	4	4	5	4	5	4	6	6	4	4	4	5	4
1	3	1	2	3	3	2	2	3	4	4	4	4	4	4	5	4	5	4	6	4	4	6	6	5	4	4	5	4	4	6	4	5	5	4	4	3
1	2	3	2	3	1	1	1	2	5	4	5	4	5	4	4	5	3	4	6	5	6	6	4	6	5	4	5	6	4	5	5	4	4	4	4	5
0	3	4	3	3	2	3	1	1	4	5	4	4	4	5	5	4	4	6	5	4	4	5	5	4	5	6	5	5	4	6	6	5	4	5	5	4
0	2	3	2	3	1	2	1	2	4	4	3	5	4	5	5	3	4	5	5	5	4	5	4	1	2	1	2	5	4	3	5	3	4	3	5	4
1	1	4	1	1	2	1	2	1	4	5	4	4	5	5	4	5	5	5	5	4	6	5	6	6	5	4	6	5	6	5	6	4	3	5	5	5
0	2	4	2	1	3	3	4	5	2	3	4	3	2	1	3	1	4	2	2	1	4	3	2	2	5	3	4	2	2	5	1	3	2	2	4	3
1	5	3	2	3	4	3	3	4	5	4	5	5	4	3	3	3	5	5	5	5	4	5	4	5	4	5	6	6	5	5	5	5	4	1	1	2
1	1	2	1	2	1	2	2	1	5	4	5	4	4	5	4	5	5	6	5	6	6	5	5	6	5	5	6	5	4	4	5	5	3	5	5	5
0	1	3	1	3	5	2	5	2	4	4	4	4	4	3	4	3	4	3	2	4	2	1	4	3	4	3	3	2	5	5	2	1	3	4	2	3
1	4	2	5	1	2	2	2	3	3	4	5	4	4	4	5	4	4	6	4	4	5	6	4	6	5	4	5	4	4	5	6	6	3	4	5	5
1	1	1	1	1	1	2	1	1	5	4	5	5	5	5	4	4	5	1	1	1	2	1	2	2	2	1	2	2	2	2	2	2	5	5	4	5
0	2	3	1	3	4	5	3	4	2	4	1	2	3	4	2	1	3	1	3	4	3	1	2	4	2	5	2	1	1	3	4	5	2	2	1	3
0	2	2	2	3	1	2	1	1	5	5	5	4	5	5	5	3	3	6	6	6	5	6	4	6	5	5	6	5	4	5	4	4	4	5	5	5
1	2	3	2	2	2	5	4	4	2	1	3	2	1	4	2	2	2	1	1	1	1	1	1	1	1	1	1	1	1	1	1	1	4	3	5	5
1	1	3	1	1	1	3	1	2	3	4	4	5	4	4	3	5	4	6	5	5	4	4	6	5	5	4	4	5	5	4	4	4	4	4	5	4
0	1	3	1	3	5	4	5	3	2	4	3	3	3	2	2	2	2	1	1	2	2	2	2	2	4	2	5	5	5	2	3	4	2	3	2	2
1	1	2	1	3	1	1	1	2	4	5	5	4	3	4	5	4	5	5	6	5	5	6	6	5	4	4	6	4	5	5	5	4	4	4	5	5
1	1	3	1	1	2	3	1	2	5	5	3	4	5	4	5	5	5	5	5	6	6	5	6	6	5	5	4	4	4	6	6	6	4	5	5	5
0	3	4	2	3	1	2	1	1	5	5	5	5	4	4	4	5	5	6	6	6	5	5	6	6	4	4	5	6	5	5	5	6	5	5	5	4
1	1	4	1	3	1	2	1	2	5	4	5	3	5	5	4	4	4	6	4	5	5	5	5	4	5	5	6	5	5	5	5	5	5	3	4	5
0	1	3	1	3	2	3	2	2	5	4	3	4	4	5	3	4	5	5	5	5	5	5	4	6	4	5	4	5	6	4	5	5	1	2	1	1
1	3	4	4	3	2	2	3	3	4	3	5	4	3	3	5	5	3	4	5	4	4	4	4	5	4	5	5	5	6	5	4	4	5	4	3	4
1	1	2	1	1	2	1	3	1	5	3	5	5	4	5	4	4	4	5	4	5	6	4	5	5	4	6	4	6	6	4	5	5	5	3	4	5
0	1	3	1	3	2	2	1	1	5	3	4	5	5	3	5	5	3	6	5	4	5	6	5	4	6	4	5	5	5	5	6	4	3	4	5	3
1	2	1	2	1	1	2	1	3	5	3	4	3	5	3	5	4	3	6	5	5	4	5	4	4	5	5	5	4	6	6	4	5	2	2	3	1
0	1	3	1	3	2	3	3	3	2	3	2	1	1	2	1	1	2	5	5	6	6	6	4	6	6	4	6	6	6	6	6	6	4	1	1	2
1	1	4	1	2	1	1	1	1	5	5	5	5	5	4	5	5	3	6	5	6	4	4	6	6	5	6	6	6	5	4	5	6	4	5	5	5
0	1	4	1	1	1	1	1	1	5	5	5	5	5	5	4	3	4	6	5	6	5	5	4	6	5	6	6	4	6	5	6	4	5	5	5	5
0	1	3	1	1	1	1	1	1	5	5	5	5	5	5	5	4	3	6	6	5	4	5	5	6	5	5	6	5	6	5	6	6	4	5	5	5
1	1	1	1	3	1	2	1	1	5	4	4	4	4	4	4	4	4	6	5	6	6	4	6	5	6	5	5	5	4	4	4	4	5	4	5	4
0	3	3	3	1	3	5	3	3	3	4	4	4	4	3	3	4	5	5	1	1	1	5	2	1	4	3	3	4	5	3	3	2	3	2	3	3
1	1	3	1	2	1	3	1	1	4	3	4	5	5	5	4	5	5	4	5	5	4	4	4	5	6	5	6	6	6	4	6	6	4	5	4	4
1	1	3	1	3	2	5	5	4	3	5	5	4	5	3	4	3	4	6	4	6	5	4	4	5	5	5	6	4	4	5	6	4	4	4	5	5
0	2	4	2	3	5	2	4	3	2	2	1	3	3	2	1	1	3	2	3	3	2	5	5	3	2	2	5	2	2	3	2	5	4	3	1	4
1	3	2	2	1	2	1	1	1	5	5	4	5	4	4	5	4	5	5	5	6	5	4	6	6	5	5	5	5	6	4	6	6	5	4	5	4
0	1	4	1	3	1	1	1	2	5	3	4	5	5	5	5	4	4	5	4	4	6	4	6	6	5	6	6	5	6	5	4	4	5	5	4	5
0	2	3	2	3	3	5	2	4	4	4	4	3	3	5	5	5	4	5	2	1	1	3	1	2	1	4	3	3	2	1	3	3	5	5	4	4
0	2	3	2	3	2	2	1	2	3	5	5	5	4	4	3	4	5	2	3	3	2	1	1	5	2	3	3	1	2	2	2	2	5	3	4	4
0	1	3	1	3	2	1	1	2	5	5	4	5	5	4	5	5	5	2	1	2	2	2	2	2	2	2	2	1	1	2	2	2	4	5	5	5
0	1	4	1	3	2	2	1	3	5	3	5	4	4	5	4	4	3	4	6	5	4	4	6	6	5	6	4	5	6	4	4	4	5	3	5	3
1	4	3	2	3	2	1	1	2	5	4	5	4	5	4	3	5	4	5	5	6	4	4	5	6	4	4	4	5	4	6	6	6	4	3	5	5
0	3	3	3	3	2	3	3	1	1	1	1	4	3	2	1	1	3	5	1	3	3	5	3	5	5	3	5	3	1	3	1	5	5	4	4	4
0	1	4	1	3	2	3	3	3	4	4	4	4	3	4	4	4	4	2	3	4	2	2	3	1	4	3	3	4	2	3	5	4	3	3	3	2
0	4	3	4	3	4	2	3	3	3	4	4	4	5	5	5	4	5	5	2	2	1	1	1	3	5	5	4	5	5	2	2	3	3	4	4	3
0	1	3	1	3	1	2	2	2	4	4	4	5	5	5	4	5	4	4	4	6	5	5	5	4	6	6	6	6	4	4	6	5	4	4	4	5
0	1	4	1	1	5	3	2	5	4	3	4	4	4	4	4	3	3	1	3	5	3	1	2	3	3	5	2	3	2	5	2	3	2	2	2	3
1	1	3	1	2	1	2	2	3	5	5	4	3	3	4	4	5	5	3	3	2	4	3	1	1	3	2	4	2	1	1	4	1	5	4	4	4
1	1	4	1	2	4	3	5	4	2	2	1	1	2	1	1	4	4	1	1	1	1	1	1	1	1	1	1	1	1	1	1	1	4	4	4	4
1	2	3	2	3	1	1	1	1	5	5	4	4	4	5	5	4	5	5	4	6	5	5	5	6	6	6	4	6	5	5	6	6	4	5	5	5
1	1	3	1	3	1	2	1	1	4	5	4	3	5	5	5	5	4	4	5	6	6	5	5	6	5	4	6	6	5	4	5	4	4	5	5	5
1	1	4	1	3	4	4	2	4	4	5	5	4	5	5	3	3	4	2	2	3	3	5	1	3	5	2	5	1	3	4	3	3	4	3	2	4
1	4	4	5	3	5	4	3	4	3	3	1	1	3	1	3	3	4	3	5	3	1	5	4	2	3	3	2	1	1	2	4	2	2	1	3	2
0	2	4	1	3	4	5	5	5	3	1	2	3	1	3	4	4	2	3	4	3	1	1	5	3	5	2	1	3	5	1	3	2	2	3	2	1
0	1	4	1	3	3	5	4	4	4	1	5	5	5	5	2	4	3	3	5	5	3	3	1	2	1	3	1	2	2	3	3	4	3	2	1	4
1	1	3	1	1	2	1	2	1	2	2	3	2	2	3	2	2	1	6	6	5	4	4	5	5	5	6	6	4	6	4	5	4	4	5	4	4
0	1	3	1	3	3	2	1	1	5	3	5	4	4	4	4	5	3	4	5	4	5	5	4	6	5	6	6	6	5	4	5	4	1	3	1	1
0	5	3	5	2	2	2	1	2	1	3	3	2	1	2	1	1	2	5	5	6	6	6	4	6	6	4	6	6	6	6	6	6	1	2	3	3
0	5	3	2	3	1	2	1	2	4	5	5	3	4	5	5	5	5	4	4	6	6	6	5	6	5	6	4	6	6	5	5	5	5	4	5	4
1	3	3	3	2	5	5	5	4	3	4	4	5	5	4	4	5	4	6	4	5	4	5	5	5	6	4	6	4	6	4	6	4	5	3	4	5
0	4	4	2	2	1	1	1	2	5	5	4	5	5	5	3	5	5	4	6	5	6	6	6	6	6	6	4	6	4	6	6	4	5	4	5	5
0	2	4	1	2	2	2	1	2	5	5	5	4	4	3	5	4	5	5	4	4	4	5	6	6	5	6	4	5	6	5	6	6	5	4	5	5
0	3	3	3	3	2	3	2	2	3	5	3	5	4	5	4	5	4	4	5	4	5	5	6	4	4	4	5	5	4	4	5	6	5	4	3	3
1	2	1	2	3	5	2	2	3	5	3	4	3	3	4	3	4	5	3	2	5	3	5	1	3	3	1	5	1	2	4	3	3	1	2	4	3
1	1	4	1	2	1	1	3	3	4	5	5	4	5	5	4	5	4	5	5	4	6	5	5	6	6	5	4	6	5	6	6	5	5	5	4	5
1	1	1	1	2	3	2	2	2	5	3	5	4	3	4	5	5	4	2	4	3	1	3	4	1	1	2	3	1	3	5	3	2	4	5	5	4
0	2	3	1	1	2	1	4	5	3	4	3	4	5	4	2	5	4	6	5	6	5	5	5	6	5	5	6	5	5	5	4	5	1	1	5	4
1	1	2	1	2	3	5	5	5	3	2	1	3	2	1	3	3	2	1	1	2	3	1	3	2	1	3	2	2	2	3	3	2	1	1	3	1
0	1	3	1	1	3	3	3	5	3	4	5	4	5	4	5	4	4	5	4	4	6	4	4	5	5	6	6	5	5	6	4	5	3	3	5	4
0	1	4	1	1	1	2	1	2	4	4	5	5	5	5	4	4	4	6	5	4	4	6	5	6	6	6	6	6	4	4	5	4	3	5	5	5
0	2	4	2	3	3	1	1	1	5	5	5	5	4	5	5	4	4	1	1	1	2	2	1	1	2	1	1	1	2	1	1	2	5	5	5	5
0	1	4	1	3	1	2	1	2	1	1	1	1	4	3	1	2	3	3	1	3	4	5	5	2	2	3	5	1	3	4	3	5	5	5	4	4
1	1	3	1	3	2	2	1	1	4	4	4	4	5	5	4	5	5	5	4	6	5	5	6	5	4	5	6	5	5	4	6	6	5	4	5	5
1	1	4	1	3	2	1	1	2	4	4	3	5	5	5	5	5	5	5	5	5	4	6	5	5	6	6	6	6	5	6	6	4	5	5	5	5
0	2	4	1	2	1	2	2	1	5	5	4	4	3	5	5	4	5	5	5	5	5	4	5	6	5	5	6	5	5	5	5	5	5	5	5	3
0	1	3	1	3	2	3	2	3	4	4	4	4	4	3	3	5	4	6	4	4	5	6	4	6	5	5	4	5	5	4	4	4	3	4	5	5
1	2	3	2	3	2	2	2	1	5	4	3	5	5	4	5	5	4	6	4	5	5	6	4	4	6	6	5	5	5	6	5	4	5	4	4	4
1	4	2	2	3	1	2	2	2	4	3	4	5	5	5	4	5	3	6	5	4	4	5	4	4	6	5	4	5	5	4	6	6	4	4	3	4
1	1	3	1	3	1	1	2	2	5	5	4	4	5	5	5	4	5	5	5	6	4	6	6	6	6	6	4	5	5	6	6	4	5	5	5	5
1	2	3	2	1	5	5	3	3	4	4	4	4	4	4	5	4	3	5	5	4	5	6	4	5	4	5	5	5	5	5	5	6	4	5	4	4
0	1	3	1	1	5	4	4	5	3	4	3	4	5	4	4	4	5	5	1	2	2	3	3	1	1	2	2	2	2	1	1	4	4	5	4	5
1	2	2	2	3	2	2	2	4	4	4	4	4	4	4	4	5	5	4	5	5	5	5	5	5	6	5	4	6	4	5	5	5	5	4	3	4
1	3	3	2	3	2	3	1	3	1	1	3	1	1	3	3	1	2	5	6	4	5	6	4	5	5	6	4	4	5	4	4	5	3	1	2	2
1	1	3	1	1	5	5	4	3	2	2	2	3	4	3	4	1	1	1	3	1	5	1	2	3	5	1	5	5	3	1	2	3	2	3	2	1
0	1	3	1	2	1	2	2	1	2	2	1	2	3	1	1	3	4	6	4	4	4	5	6	6	5	4	4	6	4	6	6	4	1	3	1	2
0	1	3	1	3	1	1	3	1	4	4	4	4	5	3	4	4	5	6	6	5	5	4	6	6	4	4	4	4	5	4	6	5	3	4	5	4
1	3	1	2	3	4	4	5	5	3	4	4	4	4	4	4	4	3	1	2	3	5	3	3	5	1	1	2	1	4	5	3	5	1	1	1	1
1	1	3	1	3	2	2	1	2	4	4	5	4	4	4	4	3	4	5	5	6	4	5	5	4	4	4	6	5	4	5	6	4	4	4	5	4
0	2	3	2	1	1	2	1	1	5	5	5	5	4	5	4	5	5	1	2	1	2	2	2	2	1	2	2	2	1	1	1	2	5	5	5	5
0	2	2	2	1	2	2	3	2	4	5	3	5	3	4	5	5	4	6	6	4	4	4	4	5	4	5	4	5	5	5	4	6	4	4	5	4
1	2	1	2	3	5	4	5	5	1	1	3	2	3	2	2	2	2	3	2	4	2	4	2	3	5	3	5	3	1	4	4	2	3	3	5	3
0	2	4	2	3	4	4	4	5	1	4	4	3	2	1	3	2	1	1	1	1	5	5	1	1	5	4	2	3	1	2	5	2	4	3	2	1
1	4	2	5	3	1	3	1	1	1	2	3	2	2	1	3	1	2	5	6	6	6	5	4	5	5	5	4	4	5	6	4	5	4	3	5	5
1	2	1	2	3	2	3	2	4	2	1	3	4	1	3	1	1	1	1	1	1	1	1	1	1	1	1	1	1	1	1	1	1	4	4	3	5
0	2	1	2	1	2	4	4	3	1	2	3	1	1	2	2	1	2	2	1	4	5	2	1	5	3	1	3	1	1	1	2	2	1	2	3	3
1	1	3	1	3	1	2	2	1	5	5	5	3	3	4	4	4	4	4	5	5	4	5	4	4	5	6	5	6	5	6	5	6	5	3	5	4
0	5	4	2	3	3	1	3	1	3	5	5	5	3	4	4	3	3	2	1	3	3	2	3	1	1	1	2	3	5	1	2	5	4	5	4	4
1	3	3	3	3	3	3	2	2	4	5	3	4	5	3	5	5	4	1	4	4	4	3	2	1	3	1	1	3	2	3	2	2	4	3	4	5
0	4	4	5	3	3	3	5	5	2	1	3	4	3	1	3	4	2	1	5	2	3	1	1	1	5	5	2	2	5	3	2	4	2	3	3	3
0	1	4	1	1	5	2	4	5	1	2	2	2	2	1	2	2	3	1	1	1	1	1	1	1	1	1	1	1	1	1	1	1	1	1	1	3
1	1	3	1	3	2	2	1	1	5	5	5	5	4	5	4	4	4	5	4	5	5	4	5	6	6	6	5	5	6	5	6	5	4	4	5	5
0	4	3	5	3	1	3	1	2	3	5	5	4	5	4	5	3	4	5	4	4	6	5	4	4	5	5	5	5	4	5	5	4	5	5	3	3
0	1	3	1	3	3	3	4	2	1	2	3	2	3	1	2	4	3	1	2	2	1	5	3	4	1	3	5	3	2	3	2	3	2	2	3	2
1	3	2	3	1	2	1	2	2	5	5	4	4	3	5	4	5	5	6	6	5	5	6	6	5	4	5	4	5	4	5	5	6	5	5	4	5
0	4	3	2	3	2	2	3	2	4	3	4	4	5	4	3	4	4	5	5	5	4	4	5	5	5	4	4	6	4	4	5	6	3	1	1	1
0	2	2	2	3	1	3	2	2	4	5	5	4	4	4	5	5	3	5	4	6	5	5	6	4	6	6	5	4	4	5	4	6	4	5	5	3
0	1	3	1	3	1	2	1	2	5	5	3	4	5	5	4	5	5	5	5	4	5	6	6	5	4	4	5	6	6	5	6	6	5	4	5	4
1	2	3	2	1	2	1	1	1	5	4	4	4	5	5	5	4	4	6	4	6	6	4	5	4	5	4	5	6	6	6	5	4	5	5	5	4
0	4	2	2	1	5	4	4	5	1	2	4	4	1	3	4	4	3																4	2	2	3
0	1	3	1	3	2	1	2	1	2	2	1	3	1	1	3	2	3																5	5	3	4
1	1	3	1	1	5	3	5	3	4	1	2	2	2	1	3	3	2	2	1	2	5	4	5	4	1	3	2	1	2	3	2	1	2	4	2	1
0	1	3	1	3	1	1	2	1	5	4	5	5	4	4	4	5	5	6	4	6	5	6	6	5	6	4	6	5	4	5	5	6	5	5	4	5
1	3	3	3	2	3	2	2	1	4	4	3	5	4	5	4	5	3	5	5	5	5	5	4	6	4	5	5	4	4	6	4	5	5	4	4	4
0	2	2	2	1	1	1	1	2	5	4	5	5	5	5	5	3	5	2	1	2	2	2	1	1	2	2	2	2	2	2	2	2	5	5	4	5
1	3	3	2	3	2	2	1	1	4	5	4	3	4	5	5	4	3	6	6	6	6	4	4	4	4	5	5	4	4	5	4	6	1	2	2	3
0	5	3	5	2	3	2	2	5	5	4	3	4	4	4	4	5	5	1	2	2	2	2	1	2	3	3	1	2	1	3	1	1	1	3	3	1
0	2	4	2	1	1	2	1	1	5	5	4	5	4	3	4	5	5	4	5	4	5	6	6	5	6	5	4	4	6	4	6	6	5	5	3	5
1	2	2	2	3	1	2	3	2	4	5	4	4	5	3	3	3	4	1	5	1	2	1	5	1	6	3	3	6	3	2	5	5	4	3	5	4
0	3	2	3	2	1	1	1	2	5	5	1	1	5	1	1	5	1	5	4	5	6	5	6	6	6	6	5	6	6	4	6	5	4	5	5	5
0	3	4	3	2	3	2	2	5	4	5	5	2	5	5	5	1	2	1	1	1	1	1	1	1	1	1	1	1	1	1	1	1	1	1	2	2
1	4	4	2	3	1	1	2	3	4	4	5	4	3	4	5	4	3	5	5	4	6	5	4	6	5	6	5	6	5	4	4	4	4	5	5	4
0	3	2	3	3	2	2	2	2	4	4	5	5	5	3	5	5	3	4	6	5	5	4	6	4	6	4	6	5	5	6	4	5	4	4	5	4
1	3	3	3	3	1	2	2	3	4	5	4	3	4	4	5	5	5	5	6	6	4	4	5	4	5	5	5	5	5	5	5	6	3	4	5	5
0	5	3	5	2	2	1	2	2	4	4	4	4	5	4	5	4	5	5	6	4	5	5	6	4	6	6	6	4	6	4	4	5	5	3	4	5
0	2	3	2	3	5	3	4	4	2	2	1	1	2	2	4	1	4	1	1	1	1	1	1	1	1	1	1	1	1	1	1	1	1	1	3	2
1	3	3	3	1	2	1	1	2	4	4	5	5	3	4	5	5	5	4	5	6	4	5	5	5	6	5	5	6	6	4	6	4	5	4	4	5
0	2	2	1	2	2	1	2	3	3	3	5	5	5	5	5	5	4	6	6	6	5	5	5	6	5	5	5	4	6	4	4	5	5	4	4	5
0	2	4	2	3	4	2	5	4	4	4	4	3	4	4	5	4	5	6	5	4	4	4	5	6	4	5	5	6	5	5	6	4	2	1	2	3
0	2	4	1	3	5	4	3	2	2	1	1	4	2	4	4	2	3	5	3	2	3	2	2	2	2	1	2	1	2	4	5	5	1	3	3	4
1	2	3	2	3	3	2	2	1	3	4	4	4	5	4	5	5	5	4	1	3	1	1	1	5	2	3	1	1	5	1	2	1	4	4	5	5
1	5	3	5	3	4	4	5	4	3	1	4	2	1	4	1	4	4	4	4	1	3	2	3	2	2	5	5	3	2	3	2	2	1	3	2	2
0	1	4	1	1	4	4	4	4	3	1	4	3	1	3	4	1	3	3	1	5	1	4	3	2	3	5	4	2	4	1	1	3	4	2	1	3
0	2	3	2	1	1	1	1	1	5	5	4	4	4	5	5	4	4	6	4	6	5	6	5	5	5	4	6	4	5	5	5	6	4	5	4	5
0	2	3	2	3	2	2	1	1	5	5	4	3	5	4	4	3	5	6	6	5	4	6	6	4	5	5	5	5	4	4	4	5	1	3	2	2
1	1	3	1	3	1	3	2	2	5	5	5	3	3	5	4	4	5	5	4	6	6	5	5	5	4	4	4	6	4	6	5	6	4	4	5	5
1	2	4	2	3	4	2	4	2	3	4	2	3	1	2	2	2	2	1	2	3	5	2	4	1	5	4	2	2	2	3	1	2	2	1	2	3
1	4	2	5	1	2	1	3	2	4	4	5	4	5	4	4	4	4	1	1	3	3	1	5	2	2	5	1	2	3	1	3	5	3	4	4	4
1	1	3	1	3	1	1	1	1	5	5	5	5	5	5	4	5	5	1	1	2	1	1	2	1	1	2	2	2	1	2	2	2	5	5	4	5
1	2	3	2	1	3	1	1	3	4	3	5	5	4	5	5	5	3	5	6	4	6	5	4	6	5	4	4	5	5	5	5	6	5	4	3	5
0	1	2	1	3	2	1	1	1	4	4	5	4	5	5	5	4	4	6	5	4	6	4	6	5	6	5	4	4	5	5	6	6	5	5	4	4
0	2	3	2	1	1	2	2	1	3	1	2	1	1	1	1	1	1	1	1	1	1	1	1	1	1	1	1	1	1	1	1	1	5	5	5	4
0	2	4	2	3	3	5	4	3	3	1	3	2	2	2	3	1	4	1	5	3	3	3	2	1	3	1	3	3	1	2	5	3	3	2	2	2
1	2	3	2	2	1	2	1	2	5	5	4	4	4	5	5	4	5	5	5	5	4	6	4	6	5	6	6	6	5	6	4	5	5	4	4	5
1	2	4	2	1	4	4	5	3	2	2	2	3	3	4	2	3	2	5	3	1	2	3	3	3	1	3	1	5	4	2	3	3	3	1	2	3
1	1	4	1	1	3	2	2	1	2	3	2	1	1	1	2	4	1	6	6	4	4	5	5	4	5	4	4	4	4	6	5	6	4	4	4	3
0	1	4	1	1	1	2	3	1	5	4	5	4	4	4	1	1	1	4	5	6	5	6	4	6	5	6	5	4	6	4	4	5	4	5	5	5
0	2	3	2	3	3	3	5	3	3	4	5	4	5	5	4	5	4	5	6	4	5	4	4	4	6	5	5	5	6	5	4	5	5	4	4	4
1	1	3	1	1	1	1	3	2	1	2	4	2	1	4	2	2	1	5	5	5	5	5	5	5	5	5	5	5	5	5	4	4	4	3	5	5
1	5	1	2	3	1	1	1	3	5	4	5	5	5	4	5	4	4	6	5	5	4	6	5	5	6	6	6	4	6	5	4	5	5	5	3	5
1	1	3	1	2	2	2	3	3	5	5	5	5	3	3	5	3	3	5	4	4	4	6	4	4	5	6	4	5	4	5	4	4	4	3	5	5
0	2	3	2	3	4	3	4	3	4	3	5	3	4	5	3	3	4	3	3	3	3	3	3	5	4	2	4	2	4	1	2	2	3	2	3	2
1	2	3	2	3	4	3	5	5	3	5	4	4	4	5	5	3	3	6	6	5	4	4	6	4	5	4	6	4	4	4	4	4	5	4	3	4
1	1	3	1	1	2	2	2	1	4	3	5	5	5	5	5	5	4	6	5	5	5	5	4	6	4	6	6	6	5	4	6	5	5	5	4	5
0	2	4	1	2	3	2	2	3	5	4	4	5	4	4	3	5	3	5	5	2	5	3	5	3	3	3	3	4	2	3	5	5	4	3	5	4
0	3	3	3	3	1	1	2	1	5	5	5	4	3	5	5	4	5	5	6	6	5	4	4	5	6	6	6	4	5	6	5	5	4	5	4	5
1	1	3	1	2	1	1	3	3	3	2	1	3	1	3	3	1	3	6	5	6	4	4	5	5	5	4	6	6	4	4	6	4	4	5	5	4
1	2	4	2	3	1	2	1	2	4	5	4	5	5	5	5	4	3	5	4	5	5	6	5	5	5	6	5	4	6	5	6	5	5	3	5	5
1	1	4	1	2	2	3	1	1	5	5	4	5	5	5	4	4	5	1	1	1	2	2	1	2	1	2	2	1	1	2	2	2	4	5	5	5
1	3	3	3	2	5	5	2	3	4	4	3	3	5	5	5	3	3	5	1	1	3	3	2	2	5	2	1	5	2	3	5	5	3	3	3	1
0	1	3	1	3	5	3	4	4	1	2	1	3	3	3	3	1	4	1	2	2	2	5	1	3	5	1	3	3	3	2	5	2	2	4	2	1
0	1	4	1	2	1	1	3	1	5	3	5	5	5	5	5	5	4	6	5	5	6	6	5	6	4	6	4	6	5	6	5	6	5	4	5	5
0	2	3	1	1	4	5	3	5	1	1	1	2	2	1	2	5	5	2	1	3	2	1	1	1	3	2	3	2	1	3	2	1	1	3	5	1
1	2	2	1	3	3	5	4	3	2	1	3	3	2	1	1	1	2	2	3	1	1	2	3	1	3	2	1	3	2	1	1	1	3	4	5	3
0	2	3	1	3	2	2	2	2	3	4	5	5	3	5	5	5	4	4	4	6	4	5	6	5	5	4	4	6	4	6	5	6	3	4	5	4
0	1	3	1	3	4	5	4	2	5	3	4	4	3	3	4	4	4	2	5	1	3	1	2	1	3	4	5	3	2	3	4	5	1	2	2	4
1	3	3	3	1	2	2	3	1	4	3	4	3	4	4	4	5	5	4	5	5	5	6	6	5	4	4	5	4	4	6	4	4	4	5	4	5
1	2	3	1	2	3	1	3	3	2	2	1	3	1	2	1	4	3	4	4	5	5	6	5	5	5	6	4	5	4	5	5	6	3	2	2	1
1	2	2	2	1	2	3	1	3	4	4	4	5	5	3	3	4	4	5	4	5	5	4	5	4	5	4	4	6	5	5	5	5	3	4	5	4
0	1	3	1	1	3	3	2	1	4	4	4	5	4	3	5	4	3	2	2	5	2	5	3	3	5	4	3	2	1	1	5	4	4	4	4	4
0	2	3	2	1	1	2	2	3	2	2	1	1	3	4	2	3	1	4	4	5	4	6	5	6	6	4	5	4	6	4	5	5	4	4	4	3
0	1	3	1	1	4	2	4	4	2	2	3	1	1	2	2	1	2	6	4	5	4	5	5	4	5	5	5	5	4	4	6	6	4	3	5	4
1	3	1	2	1	1	3	1	2	5	4	4	3	4	5	5	5	4	4	6	4	6	6	6	4	5	5	4	5	6	4	5	5	3	5	4	5
1	1	1	1	3	2	3	3	2	4	4	4	4	4	4	4	4	3	1	1	1	1	1	1	1	1	1	1	1	1	1	1	1	4	3	3	4
1	5	3	2	3	1	2	1	2	2	2	1	3	5	1	5	5	5	4	4	6	6	6	5	6	5	6	4	6	6	5	5	5	5	4	5	4
0	2	1	2	3	5	2	2	3	5	3	4	3	3	4	3	4	5	1	1	5	1	5	1	3	3	1	5	1	2	4	3	3	1	2	4	3
0	2	4	1	1	5	5	3	5	4	3	5	4	5	3	5	4	5	1	2	5	1	3	3	1	3	1	3	1	1	1	3	3	4	4	4	3
0	2	3	2	2	3	1	2	2	5	5	4	4	3	5	4	5	5	4	4	6	6	5	5	6	5	5	5	5	4	5	6	6	5	5	5	5
1	3	4	4	3	2	1	5	5	4	3	5	4	1	1	1	2	3	4	5	4	4	4	4	5	4	5	5	5	6	5	4	4	5	4	3	4
1	1	4	1	3	1	2	3	1	5	3	4	5	4	4	4	5	5	5	6	5	4	4	4	6	5	6	5	6	5	4	5	5	4	5	5	4
1	1	4	1	3	4	4	3	5	4	5	3	3	4	5	3	5	3	2	1	2	2	3	2	5	2	5	2	1	2	1	3	2	1	4	1	3
1	2	3	2	1	2	2	3	2	4	5	3	4	4	5	5	4	3	5	6	6	5	5	4	4	6	5	4	4	4	6	5	5	4	4	5	3
0	4	2	2	3	3	3	1	1	4	5	3	4	5	4	5	4	3	3	3	2	5	2	5	3	2	5	2	3	5	5	1	2	4	4	5	4
0	3	4	3	2	1	3	1	2	4	3	5	4	3	5	4	3	5	6	5	4	6	5	4	6	5	4	6	5	4	6	5	4	4	3	5	4
1	1	2	1	3	5	5	3	5	1	3	3	2	3	1	2	1	5	2	1	1	1	3	1	2	1	3	2	1	3	2	2	2	1	5	2	4
1	3	3	2	1	2	2	2	2	4	4	4	4	4	4	4	4	4	3	3	3	3	2	2	2	2	3	3	3	4	3	3	6	4	3	4	4
0	1	2	1	1	3	3	4	4	4	3	2	3	3	2	4	3	3	2	3	4	3	3	3	4	4	4	3	3	4	4	3	3	2	3	2	3
1	1	3	1	3	4	5	4	2	2	2	1	3	3	2	2	4	4	4	3	5	5	4	5	4	3	4	5	4	3	5	4	4	5	4	5	4
0	1	4	1	1	4	5	2	4	4	2	4	5	2	4	3	3	4	5	3	5	3	5	3	5	3	5	6	4	3	5	3	5	4	2	4	5
0	1	3	1	4	4	3	4	3	3	4	3	3	3	3	2	3	4	3	3	2	2	2	3	2	3	3	3	2	2	4	4	3	3	4	4	4
1	1	3	1	2	4	4	4	2	3	3	2	2	2	3	2	2	3	3	5	3	4	3	3	4	3	2	4	4	5	3	2	5	4	4	4	4
0	4	4	5	2	4	4	4	5	3	3	2	3	3	4	2	2	2	3	5	5	5	5	4	4	4	5	4	4	2	2	2	4	4	4	4	3
